# Supplementary material for: Vagal nerve stimulation triggers widespread responses and alters large-scale functional connectivity in the rat brain
Source: PLoS One. 2017 Dec 14;12(12):e0189518. doi: 10.1371/journal.pone.0189518 (PMC5730194; doi:10.1371/journal.pone.0189518)
Supplement: S1 File — This file (zip format) contains the ICA-derived network responses to VNS. (ZIP) [file pone.0189518.s001.zip]

Archive with 12 entries (9 files):
- shared data/
- shared data/readme.rtf
- __MACOSX/
- __MACOSX/shared data/
- __MACOSX/shared data/._readme.rtf
- shared data/sharedData_brain.nii.gz
- __MACOSX/shared data/._sharedData_brain.nii.gz
- shared data/sharedData_ICA_maps.nii.gz
- __MACOSX/shared data/._sharedData_ICA_maps.nii.gz
- shared data/sharedData_ICA_timeSeries.mat
- __MACOSX/shared data/._sharedData_ICA_timeSeries.mat
- __MACOSX/._shared data
